# Supplementary material for: A Preliminary Study on the Interplay between the Serum Levels of Neurotransmitters and Thyroid Hormones for the Evaluation of the Behavioral Phenotype of Dogs
Source: Animals (Basel). 2023 Jan 26;13(3):411. doi: 10.3390/ani13030411 (PMC9913781; doi:10.3390/ani13030411)
Supplement: Supplementary file 1 [file animals-13-00411-s001.zip]

Archive with 1 entries (1 files):
- animals-2171540-supplementary.pdf
